# Supplementary material for: Estimation of Density Distribution in a Rigid PU Foam Block Manufactured in a Sealed Mold
Source: Polymers (Basel). 2026 Mar 17;18(6):733. doi: 10.3390/polym18060733 (PMC13030234; doi:10.3390/polym18060733)
Supplement: Supplementary file 1 [file polymers-18-00733-s001.zip]

Archive with 1 entries (1 files):
- polymers-4160529-supplementary.pdf
